# Supplementary material for: Behavior and Musculoskeletal Effects of Chronic D-Galactose Treatment in Mice: Role of Heme Oxygenase-1
Source: Biomolecules. 2026 Apr 8;16(4):548. doi: 10.3390/biom16040548 (PMC13113933; doi:10.3390/biom16040548)
Supplement: Supplementary file 1 [file biomolecules-16-00548-s001.zip]

Archive with 1 entries (1 files):
- biomolecules-4207034-supplementary.pdf
